# Supplementary material for: Association between type 2 diabetes and autoimmune liver disease: An integrated analysis of Mendelian randomization and clinical samples
Source: Medicine (Baltimore). 2026 Feb 6;105(6):e47579. doi: 10.1097/MD.0000000000047579 (PMC12885690; doi:10.1097/MD.0000000000047579)
Supplement: Supplementary file 2 [file medi-105-e47579-s002.xlsx]

## Sheet: Table S2
Table S2. Characteristics of the SNPs used as IVs in the causal association of T2D with AIH.
								T2D			AIH
Exposure	Outcome	snp	Chr	Samplesize	Effect Allele	Other Allele	F - statistic	Beta	SE	p	Beta	SE	p
T2D	AIH	rs1002389	7	490089	G	C	63.7502	-0.0511	0.0064	2.20394e-15	-0.0266	0.0501	0.595
		rs10062657	5	490089	A	C	30.9136	-0.0417	0.0075	2.59197e-08	-0.0871	0.061	0.1529
		rs10169613	2	490089	T	C	37.5399	-0.0386	0.0063	1.16201e-09	0.0551	0.0476	0.2477
		rs10173251	2	490089	G	C	56.7297	-0.1062	0.0141	5.86003e-14	0.1192	0.0881	0.1758
		rs10201401	2	490089	A	G	31.5095	0.0421	0.0075	1.75501e-08	0.0464	0.0638	0.4674
		rs10268294	7	490089	A	C	31.4153	0.0454	0.0081	2.53898e-08	-0.0017	0.0554	0.975
		rs10408179	19	490089	C	T	101.498	-0.0675	0.0067	1.33107e-23	-0.0181	0.0483	0.706999
		rs1046316	4	490089	G	A	131.854	0.0999	0.0087	1.62817e-30	-0.0095	0.0515	0.8532
		rs10830963	11	490089	G	C	60.1221	0.0504	0.0065	1.19702e-14	0.0255	0.0502	0.6112
		rs10900325	1	490089	C	T	46.1405	-0.0557	0.0082	8.75185e-12	-0.0392	0.0655	0.5501
		rs10938398	4	490089	A	G	57.0606	0.0491	0.0065	5.39014e-14	0.0564	0.0478	0.2382
		rs10950494	7	490089	A	G	32.8347	0.0361	0.0063	1.07701e-08	-0.0499	0.0476	0.2946
		rs10965250	9	490089	A	G	507.175	-0.1644	0.0073	7.72681e-114	0.0356	0.0631	0.5724
		rs1117610	7	490089	T	A	36.699	0.0418	0.0069	1.66299e-09	0.0173	0.0572	0.762901
		rs112108223	12	490089	A	G	47.5859	-0.2373	0.0344	5.52077e-12	-0.0683	0.1846	0.7114
		rs11257655	10	490089	T	C	246.809	0.1084	0.0069	2.36211e-55	-0.0314	0.0545	0.5647
		rs1127215	1	490089	T	C	40.4959	-0.042	0.0066	2.537e-10	-0.0267	0.0493	0.5883
		rs1128249	2	490089	T	G	101.544	-0.0786	0.0078	9.29822e-24	0.0315	0.0508	0.5352
		rs113082607	10	490089	C	A	30.5222	0.0895	0.0162	3.03298e-08	0.1147	0.2658	0.666
		rs114322470	10	490089	G	T	57.4272	-0.2281	0.0301	3.23296e-14	-0.1239	0.1699	0.4659
		rs11471522	20	490089	G	T	42.9287	-0.0819	0.0125	6.40914e-11	-0.0011	0.0949	0.9904
		rs115018313	6	490089	C	T	142.391	0.284	0.0238	7.30466e-33	0.1279	0.1269	0.3134
		rs11514706	7	490089	C	A	91.0055	0.0601	0.0063	8.5487e-22	-0.0247	0.0478	0.6055
		rs11607147	11	490089	C	T	36.5314	-0.0411	0.0068	1.76401e-09	-0.0525	0.0546	0.3366
		rs11651052	17	490089	G	A	196	-0.091	0.0065	5.34687e-44	0.0204	0.0491	0.6775
		rs11680058	2	490089	A	G	34.3526	0.0633	0.0108	4.37804e-09	-0.0078	0.0795	0.9219
		rs116947250	5	490089	A	T	30.0021	0.0849	0.0155	3.926e-08	-0.1581	0.1844	0.3914
		rs117430555	15	490089	T	G	33.7882	0.1366	0.0235	5.96101e-09	0.108	0.1338	0.4198
		rs11802899	1	490089	A	C	41.6612	-0.0497	0.0077	1.088e-10	-0.0217	0.0662	0.7433
		rs11819995	11	490089	T	C	40.9933	0.0493	0.0077	1.265e-10	-0.0629	0.061	0.3025
		rs11846158	14	490089	G	A	29.6064	0.037	0.0068	4.88596e-08	0.0805	0.0538	0.1346
		rs12001437	9	490089	C	T	32.8831	0.0367	0.0064	1.01501e-08	-0.0704	0.0491	0.1513
		rs12108088	3	490089	A	G	31.5325	-0.0365	0.0065	2.21202e-08	-0.007	0.0503	0.8895
		rs1215468	13	490089	G	A	117.833	-0.0749	0.0069	3.91291e-27	0.0514	0.0519	0.3214
		rs12441261	15	490089	A	C	34.5553	-0.0435	0.0074	4.50298e-09	-0.0039	0.0643	0.9514
		rs12453376	17	490089	G	A	58.442	0.0581	0.0076	2.33292e-14	-0.0504	0.0599	0.4006
		rs12546365	8	490089	C	T	34.3576	-0.0381	0.0065	4.65704e-09	-0.0101	0.0476	0.8325
		rs12578595	12	490089	T	C	95.9326	-0.0715	0.0073	1.72584e-22	-0.0299	0.0601	0.6193
		rs1260326	2	490089	C	T	123.071	0.071	0.0064	6.44021e-29	-0.0204	0.049	0.6781
		rs12625671	20	490089	C	T	55.2675	0.0565	0.0076	1.0539e-13	0.0581	0.0669	0.3852
		rs12692723	2	490089	G	C	41.1107	0.0436	0.0068	1.798e-10	0.0708	0.0539	0.189
		rs12698897	7	490089	A	T	68.1206	0.0586	0.0071	1.2331e-16	-0.0064	0.0541	0.9062
		rs12763565	10	490089	G	T	38.9376	0.0624	0.01	4.49997e-10	0.0193	0.0643	0.764499
		rs12910361	15	490089	G	A	111.207	0.0696	0.0066	3.87525e-26	-0.0143	0.0507	0.7787
		rs13073970	3	490089	T	G	38.9064	-0.0499	0.008	4.99103e-10	0.0661	0.0606	0.2752
		rs13086642	3	490089	A	G	35.1731	-0.0599	0.0101	3.53704e-09	0.0763	0.0831	0.3585
		rs13162708	5	490089	T	C	52.9984	0.0546	0.0075	4.28253e-13	0.0414	0.0695	0.5509
		rs13266634	8	490089	T	C	262.44	-0.1053	0.0065	1.96698e-59	0.1088	0.0493	0.0273502
		rs13292347	9	490089	C	T	35.5099	-0.0727	0.0122	2.56502e-09	-0.1406	0.0803	0.0796893
		rs1362891	8	490089	A	G	49.2396	-0.0821	0.0117	2.08209e-12	0.0246	0.0917	0.7886
		rs139722172	7	490089	G	C	50.1417	-0.0786	0.0111	1.81719e-12	0.095	0.0646	0.141
		rs140896965	20	490089	T	C	68.7294	-0.2313	0.0279	1.25401e-16	0.0173	0.1372	0.8996
		rs141330165	4	490089	T	C	51.1906	-0.1202	0.0168	8.50942e-13	0.0677	0.1141	0.552901
		rs142682088	22	490089	A	G	33.8756	-0.1263	0.0217	6.02005e-09	-0.2057	0.1259	0.1023
		rs143708136	16	490089	T	C	30.5388	0.2321	0.042	3.2e-08	0.6082	0.2736	0.0262198
		rs146733600	6	490089	T	C	30.0669	0.1974	0.036	4.13105e-08	0.5529	0.2177	0.0110999
		rs149336329	15	490089	T	G	51.5873	-0.1063	0.0148	7.97444e-13	0.0204	0.129	0.8744
		rs1515104	2	490089	A	T	93.4444	0.0754	0.0078	6.5675e-22	-0.029	0.051	0.5693
		rs1567353	9	490089	G	C	38.44	0.0403	0.0065	7.24703e-10	0.0043	0.0502	0.9324
		rs1574285	9	490089	T	G	106.45	-0.065	0.0063	1.17301e-24	0.035	0.0479	0.4642
		rs16858462	2	490089	C	G	30.3321	0.0738	0.0134	3.57998e-08	-0.1677	0.1938	0.3871
		rs17036160	3	490089	T	C	95.0625	-0.1092	0.0112	1.73301e-22	-0.1718	0.0684	0.0119501
		rs1707498	12	490089	A	C	62.7365	-0.0499	0.0063	1.47197e-15	0.0472	0.0476	0.3216
		rs17101591	10	490089	T	C	35.8948	-0.0683	0.0114	2.41301e-09	0.0422	0.1316	0.7483
		rs17168486	7	490089	T	C	77.7378	0.0626	0.0071	1.5729e-18	-0.0291	0.0589	0.621001
		rs17496664	6	490089	T	C	30.3147	-0.0468	0.0085	3.66404e-08	0.0412	0.0529	0.4359
		rs1776899	6	490089	A	G	56.1251	0.0899	0.012	7.6366e-14	-0.0586	0.132	0.657301
		rs1794138	11	490089	G	T	33.1363	-0.0449	0.0078	6.93298e-09	-0.067	0.0765	0.3812
		rs1861410	2	490089	T	C	33.7852	-0.0372	0.0064	4.66896e-09	-0.0504	0.0481	0.2942
		rs192749	13	490089	A	T	32.6343	0.0497	0.0087	1.37e-08	-0.0517	0.0647	0.4245
		rs1966265	5	490089	A	G	46.7615	-0.0465	0.0068	6.92468e-12	0.0502	0.0552	0.3631
		rs1977832	10	490089	T	G	295.84	-0.1118	0.0065	2.73401e-65	0.0119	0.0479	0.804
		rs2010825	7	490089	C	T	42.5601	0.0411	0.0063	8.62184e-11	0.0997	0.0477	0.0364401
		rs2034761	2	490089	G	T	35.4308	-0.0375	0.0063	3.28897e-09	0.0827	0.0489	0.0907695
		rs2115107	19	490089	A	G	48.1422	0.0451	0.0065	4.69786e-12	-0.0346	0.049	0.4801
		rs2237897	11	490089	T	C	885.393	-0.2678	0.009	1.2388e-196	0.0512	0.0924	0.579499
		rs2270162	7	490089	G	C	40.745	0.0683	0.0107	2.09701e-10	0.2113	0.1008	0.0360097
		rs2382249	2	490089	G	A	32.1572	-0.0465	0.0082	1.28499e-08	-0.1036	0.0988	0.2945
		rs2578011	3	490089	T	C	87.7007	-0.0693	0.0074	1.05999e-20	0.0112	0.0587	0.8484
		rs2583938	12	490089	A	T	80.7664	0.0692	0.0077	2.96415e-19	-0.0948	0.0688	0.1682
		rs2648731	5	490089	A	G	80.7502	0.0647	0.0072	3.46897e-19	-0.0581	0.0581	0.318
		rs2706710	17	490089	T	C	31.6406	0.0495	0.0088	1.962e-08	-0.0809	0.0643	0.2079
		rs2796441	9	490089	A	G	116.16	-0.0679	0.0063	1.10892e-26	-0.0168	0.0479	0.726001
		rs2815625	10	490089	A	C	30.5125	0.0348	0.0063	3.50098e-08	-0.0433	0.048	0.3674
		rs28375915	22	490089	A	G	41.829	-0.0498	0.0077	1.20701e-10	-0.1749	0.0796	0.0280298
		rs28637955	20	490089	G	A	32.2393	-0.067	0.0118	1.31299e-08	-0.0248	0.0893	0.7813
		rs28642213	9	490089	G	A	162.159	0.1006	0.0079	3.80365e-37	-0.0123	0.0538	0.8191
		rs3110641	17	490089	G	A	68.9823	0.0598	0.0072	1.33506e-16	-0.0225	0.0575	0.6959
		rs340874	1	490089	C	T	72.1151	0.0535	0.0063	3.51075e-17	0.0232	0.0478	0.6276
		rs348330	1	490089	A	G	62.8289	-0.0539	0.0068	3.35583e-15	-0.0081	0.0499	0.8715
		rs34872471	10	490089	C	T	1066.63	0.2972	0.0091	1e-200	-0.0131	0.0586	0.8234
		rs35352848	3	490089	C	T	127.574	-0.0881	0.0078	1.36207e-29	-0.0607	0.0541	0.2614
		rs35385487	4	490089	G	A	72.9201	-0.076	0.0089	1.47096e-17	-0.1188	0.0991	0.2306
		rs35473599	7	490089	A	G	35.3577	0.0553	0.0093	2.66502e-09	0.0045	0.0595	0.9394
		rs35895680	17	490089	A	C	45.0596	-0.0584	0.0087	2.44399e-11	0.0618	0.0535	0.2478
		rs35917376	15	490089	A	T	35.3364	0.0428	0.0072	2.857e-09	-0.0811	0.0589	0.1689
		rs3743140	15	490089	A	G	57.7229	0.0623	0.0082	3.83972e-14	0.0408	0.0714	0.5675
		rs3751297	12	490089	A	G	41.2132	0.052	0.0081	1.16799e-10	0.0646	0.0542	0.2337
		rs3764002	12	490089	T	C	53.4024	-0.0475	0.0065	3.89493e-13	-0.0839	0.0506	0.0977102
		rs3837333	10	490089	T	C	40.6245	0.0631	0.0099	2.05902e-10	-0.1126	0.1202	0.3489
		rs3837848	17	490089	T	A	34.4384	-0.0446	0.0076	3.63496e-09	-0.0315	0.077	0.682501
		rs3887925	3	490089	T	C	70.7735	0.053	0.0063	3.29989e-17	-0.0058	0.0475	0.9037
		rs3918296	11	490089	G	C	49.6689	-0.1776	0.0252	1.741e-12	0.1061	0.2158	0.6231
		rs39254	7	490089	T	G	35.8211	0.0401	0.0067	2.58399e-09	-0.0104	0.0483	0.83
		rs392794	5	490089	T	C	82.6446	0.06	0.0066	9.51262e-20	-0.0417	0.0513	0.4166
		rs406767	1	490089	C	T	36.1754	0.0824	0.0137	1.86801e-09	0.0855	0.0768	0.2656
		rs4273712	6	490089	G	A	76.43	0.0577	0.0066	2.98195e-18	0.0004	0.0526	0.9935
		rs429358	19	490089	C	T	64.5228	-0.0739	0.0092	1.024e-15	-0.0636	0.0637	0.3178
		rs4517619	12	490089	G	T	31.8418	0.0395	0.007	2.053e-08	-0.0014	0.0536	0.9797
		rs4632135	16	490089	C	T	29.9612	0.0832	0.0152	4.76398e-08	0.1264	0.173	0.4648
		rs4731701	7	490089	T	C	55.4452	-0.0484	0.0065	1.3119e-13	0.0606	0.0479	0.2052
		rs4854343	2	490089	A	G	57.1602	0.0688	0.0091	5.22156e-14	0.0228	0.0647	0.723901
		rs4901812	14	490089	A	G	37.0826	-0.0408	0.0067	1.085e-09	-0.0424	0.0528	0.4221
		rs4930045	11	490089	C	T	79.8648	-0.0706	0.0079	2.75994e-19	-0.0726	0.0512	0.1562
		rs5215	11	490089	T	C	94.7581	-0.0623	0.0064	2.40824e-22	0.106	0.048	0.0272502
		rs543159	6	490089	A	C	31.36	-0.0364	0.0065	2.38798e-08	-0.0242	0.0477	0.6126
		rs554833	9	490089	T	C	47.9124	0.0443	0.0064	4.18794e-12	0.0234	0.0485	0.6296
		rs56094641	16	490089	G	A	285.561	0.1166	0.0069	2.22895e-64	0.018	0.0487	0.7112
		rs56218782	4	490089	C	T	32.8936	-0.039	0.0068	1.109e-08	0.0103	0.0503	0.8376
		rs56348580	12	490089	C	G	46.0355	-0.0631	0.0093	1.40896e-11	0.0319	0.0548	0.5603
		rs576674	13	490089	A	G	77.6723	-0.0802	0.0091	1.72108e-18	-0.1254	0.0732	0.0867801
		rs58090211	11	490089	A	C	35.2103	-0.0807	0.0136	2.60597e-09	-0.127	0.1706	0.4568
		rs5855072	3	490089	A	T	353.665	0.126	0.0067	3.07681e-79	0.0725	0.0511	0.1559
		rs62262091	3	490089	T	C	35.0336	0.0876	0.0148	2.94802e-09	0.0662	0.0858	0.4403
		rs62319060	4	490089	C	T	31.598	0.0371	0.0066	1.952e-08	0.0643	0.0484	0.1841
		rs62405419	6	490089	T	G	47.4755	0.0565	0.0082	4.60363e-12	-0.0287	0.0741	0.6983
		rs62508166	8	490089	A	G	143.436	-0.1018	0.0085	1.01298e-32	0.0448	0.0615	0.4666
		rs633715	1	490089	C	T	42.8588	0.0491	0.0075	5.66239e-11	0.0705	0.0569	0.2151
		rs6438138	3	490089	T	A	37.4471	0.041	0.0067	9.50911e-10	0.0772	0.052	0.1378
		rs6453133	5	490089	G	A	45.4069	-0.0438	0.0065	1.56495e-11	-0.0448	0.0504	0.3742
		rs6496742	15	490089	T	C	75.4564	0.0582	0.0067	5.76235e-18	-0.0044	0.0539	0.935
		rs6554060	4	490089	G	A	30.7521	0.0366	0.0066	3.58798e-08	-0.0176	0.0516	0.7338
		rs6567160	18	490089	C	T	106.687	0.0785	0.0076	4.87753e-25	0.0518	0.0588	0.3786
		rs6813195	4	490089	T	C	88.2461	-0.062	0.0066	4.37623e-21	0.0349	0.051	0.494
		rs6853272	4	490089	T	C	48.5931	-0.0718	0.0103	3.84326e-12	0.3392	0.1202	0.00478498
		rs6878122	5	490089	A	G	35.3508	-0.0547	0.0092	2.46099e-09	-0.0253	0.0568	0.6555
		rs6885132	5	490089	G	C	34.0025	-0.0449	0.0077	5.17798e-09	-0.0786	0.0708	0.2666
		rs6919504	6	490089	G	A	31.704	0.0625	0.0111	1.679e-08	0.1875	0.1248	0.1329
		rs6985028	8	490089	A	G	31.2374	-0.0408	0.0073	2.81501e-08	-0.0221	0.0498	0.6575
		rs7030811	9	490089	A	T	39.0832	-0.0944	0.0151	4.08799e-10	0.0357	0.139	0.7974
		rs7132351	12	490089	A	G	63.5956	0.063	0.0079	1.77705e-15	-0.0001	0.0629	0.9987
		rs7132908	12	490089	A	G	35.6373	0.0394	0.0066	2.63003e-09	-0.011	0.049	0.8218
		rs7141	17	490089	A	G	30.1654	-0.0357	0.0065	3.75301e-08	-0.0627	0.0504	0.2134
		rs71424153	2	490089	C	G	37.5594	-0.0429	0.007	9.22805e-10	-0.0988	0.0555	0.0750896
		rs7172432	15	490089	G	A	91.9164	-0.0604	0.0063	8.27752e-22	-0.0183	0.0476	0.7009
		rs7250869	19	490089	C	T	56.3654	-0.0488	0.0065	5.16892e-14	0.0368	0.0502	0.4637
		rs72640313	13	490089	A	G	42.805	-0.0615	0.0094	6.62064e-11	-0.0111	0.0825	0.8927
		rs72802365	16	490089	C	G	64	-0.1168	0.0146	1.21395e-15	-0.0373	0.091	0.6822
		rs72830608	6	490089	T	G	39.1843	0.0482	0.0077	3.26701e-10	0.1016	0.0862	0.2385
		rs72906810	1	490089	G	A	49.9074	-0.0876	0.0124	1.96517e-12	-0.1907	0.1308	0.1449
		rs72951548	6	490089	T	C	64.6169	-0.0627	0.0078	1.24108e-15	0.0288	0.0604	0.6334
		rs72964564	3	490089	C	A	93.1967	-0.1004	0.0104	3.96369e-22	0.0738	0.0623	0.2362
		rs73221113	4	490089	A	G	34.0035	0.0933	0.016	6.12802e-09	0.124	0.1131	0.2728
		rs73347525	14	490089	G	A	44.89	-0.0536	0.008	2.48485e-11	-0.0262	0.0594	0.658901
		rs73410774	6	490089	T	G	94.152	0.2125	0.0219	3.20111e-22	0.0728	0.1208	0.5469
		rs74862545	12	490089	T	C	46.4752	-0.2052	0.0301	9.97241e-12	-0.0636	0.1793	0.723
		rs75418188	17	490089	T	C	72.521	0.1337	0.0157	1.66418e-17	0.3689	0.172	0.0319499
		rs755249	1	490089	T	C	64.208	0.0617	0.0077	1.45312e-15	0.1325	0.0568	0.0197401
		rs75872811	10	490089	G	A	50.8006	-0.0727	0.0102	1.03395e-12	-0.02	0.0814	0.8057
		rs76177300	5	490089	A	G	49	0.1309	0.0187	2.59298e-12	-0.0068	0.1085	0.9502
		rs76895963	12	490089	G	T	228.678	-0.4582	0.0303	8.22432e-52	-0.0109	0.1597	0.9454
		rs7741521	6	490089	A	G	31.564	-0.0618	0.011	2.10902e-08	-0.1127	0.1053	0.2845
		rs77464186	11	490089	C	A	105.678	-0.1028	0.01	5.67153e-25	0.0171	0.0608	0.7788
		rs7778167	7	490089	A	G	48.4891	0.0571	0.0082	4.22377e-12	0.0406	0.0574	0.4794
		rs78470967	12	490089	A	T	34.3601	-0.1272	0.0217	4.69797e-09	-0.0302	0.1266	0.8117
		rs8043085	15	490089	T	G	45.1663	0.0457	0.0068	1.83612e-11	-0.0315	0.0553	0.5684
		rs8100204	19	490089	A	G	45.3159	0.0552	0.0082	2.07683e-11	0.0101	0.0654	0.8767
		rs8100562	19	490089	T	C	40.3514	0.0559	0.0088	1.893e-10	0.0891	0.0644	0.1666
		rs860262	7	490089	A	C	96.5017	-0.0668	0.0068	9.18121e-23	0.0443	0.0481	0.357
		rs9265433	6	490089	C	T	87.0183	0.0625	0.0067	6.27625e-21	0.1077	0.0491	0.0282599
		rs9304665	19	490089	A	T	30.9272	0.0545	0.0098	2.63099e-08	-0.0465	0.0564	0.4092
		rs9368222	6	490089	A	C	552.25	0.1551	0.0066	2.04174e-122	0.0041	0.051	0.9353
		rs9379084	6	490089	A	G	92.16	-0.0816	0.0085	1.044e-21	-0.036	0.073	0.6216
		rs9562987	13	490089	A	G	35.8263	-0.0413	0.0069	2.30701e-09	-0.0678	0.0531	0.2015
		rs972119	6	490089	G	A	39.4859	-0.0465	0.0074	4.37502e-10	-0.0179	0.0561	0.749601
		rs9844972	3	490089	C	G	34.6493	0.1036	0.0176	4.26403e-09	0.0698	0.1058	0.5091
		rs9873519	3	490089	T	C	32.9299	0.0373	0.0065	7.62606e-09	0.0309	0.0481	0.521

## Sheet: Table S3
Table S3. Characteristics of the SNPs used as IVs in the causal association of T2D with PBC.
								T2D			PBC
Exposure	Outcome	snp	Chr	Samplesize	Effect Allele	Other Allele	F - statistic	Beta	SE	p	Beta	SE	p
T2D	PBC	rs10169613	2	490089	T	C	37.5399	-0.0386	0.0063	1.16e-09	-0.0365248	0.0324774	0.26075
		rs10268294	7	490089	A	C	31.4153	0.0454	0.0081	2.54e-08	0.0737542	0.0415556	0.0759259
		rs10408179	19	490089	C	T	101.498	-0.0675	0.0067	1.33e-23	-0.00390762	0.0341656	0.908942
		rs1046316	4	490089	G	A	131.854	0.0999	0.0087	1.63e-30	0.0431163	0.0351485	0.21994
		rs10950494	7	490089	A	G	32.8347	0.0361	0.0063	1.08e-08	0.0216636	0.0318698	0.49666
		rs10965250	9	490089	A	G	507.175	-0.1644	0.0073	7.73e-114	-0.0485602	0.0431723	0.260674
		rs11257655	10	490089	T	C	246.809	0.1084	0.0069	2.36e-55	0.0310141	0.0396287	0.433853
		rs1127215	1	490089	T	C	40.4959	-0.042	0.0066	2.54e-10	-0.0172479	0.0329263	0.600394
		rs1128249	2	490089	T	G	101.544	-0.0786	0.0078	9.3e-24	-0.000900405	0.0324228	0.977845
		rs11514706	7	490089	C	A	91.0055	0.0601	0.0063	8.55e-22	0.0217345	0.0322184	0.499931
		rs11802899	1	490089	A	C	41.6612	-0.0497	0.0077	1.09e-10	-0.00647897	0.0464952	0.889176
		rs11819995	11	490089	T	C	40.9933	0.0493	0.0077	1.27e-10	0.0127188	0.038523	0.74128
		rs11846158	14	490089	G	A	29.6064	0.037	0.0068	4.89e-08	0.118672	0.0377947	0.00169005
		rs12108088	3	490089	A	G	31.5325	-0.0365	0.0065	2.21e-08	0.0742722	0.0324734	0.0221861
		rs1215468	13	490089	G	A	117.833	-0.0749	0.0069	3.91e-27	0.0500275	0.0355114	0.158902
		rs12441261	15	490089	A	C	34.5553	-0.0435	0.0074	4.5e-09	0.134793	0.0476739	0.00469278
		rs12453376	17	490089	G	A	58.442	0.0581	0.0076	2.33e-14	0.0113355	0.0414272	0.784374
		rs12546365	8	490089	C	T	34.3576	-0.0381	0.0065	4.66e-09	0.00866237	0.0322642	0.788328
		rs12578595	12	490089	T	C	95.9326	-0.0715	0.0073	1.73e-22	-0.0154183	0.0418236	0.712389
		rs1260326	2	490089	C	T	123.071	0.071	0.0064	6.44e-29	-0.110288	0.0326013	0.000717117
		rs12910361	15	490089	G	A	111.207	0.0696	0.0066	3.88e-26	0.00190181	0.0357985	0.957632
		rs13086642	3	490089	A	G	35.1731	-0.0599	0.0101	3.54e-09	0.0360426	0.0657128	0.583358
		rs13162708	5	490089	T	C	52.9984	0.0546	0.0075	4.28e-13	0.0317893	0.0462676	0.492035
		rs13266634	8	490089	T	C	262.44	-0.1053	0.0065	1.97e-59	-0.00642057	0.0347863	0.853565
		rs13292347	9	490089	C	T	35.5099	-0.0727	0.0122	2.57e-09	0.0625991	0.0719183	0.384071
		rs1574285	9	490089	T	G	106.45	-0.065	0.0063	1.17e-24	0.074508	0.0327237	0.0227934
		rs17036160	3	490089	T	C	95.0625	-0.1092	0.0112	1.73e-22	0.0273233	0.0500791	0.585338
		rs1707498	12	490089	A	C	62.7365	-0.0499	0.0063	1.47e-15	-0.0104545	0.0324769	0.747525
		rs17168486	7	490089	T	C	77.7378	0.0626	0.0071	1.57e-18	0.0396053	0.043215	0.35942
		rs17496664	6	490089	T	C	30.3147	-0.0468	0.0085	3.66e-08	-0.0152152	0.0341129	0.65558
		rs1794138	11	490089	G	T	33.1363	-0.0449	0.0078	6.93e-09	0.012225	0.0322025	0.704223
		rs1861410	2	490089	T	C	33.7852	-0.0372	0.0064	4.67e-09	0.0434296	0.0324091	0.180232
		rs1966265	5	490089	A	G	46.7615	-0.0465	0.0068	6.92e-12	-0.0447882	0.0428702	0.296143
		rs1977832	10	490089	T	G	295.84	-0.1118	0.0065	2.73e-65	-0.0767731	0.0325833	0.0184625
		rs2010825	7	490089	C	T	42.5601	0.0411	0.0063	8.62e-11	-0.045069	0.03193	0.158099
		rs2034761	2	490089	G	T	35.4308	-0.0375	0.0063	3.29e-09	-0.00410843	0.0323668	0.898993
		rs2115107	19	490089	A	G	48.1422	0.0451	0.0065	4.7e-12	-0.0265493	0.0334083	0.426792
		rs2382249	2	490089	G	A	32.1572	-0.0465	0.0082	1.28e-08	0.0257652	0.0486098	0.596083
		rs2578011	3	490089	T	C	87.7007	-0.0693	0.0074	1.06e-20	0.0495518	0.0465683	0.287298
		rs2648731	5	490089	A	G	80.7502	0.0647	0.0072	3.47e-19	0.0636319	0.0381036	0.0949249
		rs2706710	17	490089	T	C	31.6406	0.0495	0.0088	1.96e-08	0.0488854	0.0445565	0.272574
		rs2796441	9	490089	A	G	116.16	-0.0679	0.0063	1.11e-26	-0.0421771	0.0332042	0.204002
		rs28375915	22	490089	A	G	41.829	-0.0498	0.0077	1.21e-10	0.0459289	0.0324625	0.157118
		rs340874	1	490089	C	T	72.1151	0.0535	0.0063	3.51e-17	-0.0730646	0.0322667	0.02355
		rs348330	1	490089	A	G	62.8289	-0.0539	0.0068	3.36e-15	-0.0170538	0.0341221	0.617226
		rs34872471	10	490089	C	T	1066.63	0.2972	0.0091	1e-200	-0.0553013	0.0351103	0.115239
		rs35385487	4	490089	G	A	72.9201	-0.076	0.0089	1.47e-17	0.145485	0.0994327	0.143427
		rs3764002	12	490089	T	C	53.4024	-0.0475	0.0065	3.89e-13	-0.0977231	0.0370948	0.0084283
		rs3887925	3	490089	T	C	70.7735	0.053	0.0063	3.3e-17	-0.00259663	0.0322993	0.935925
		rs39254	7	490089	T	G	35.8211	0.0401	0.0067	2.58e-09	-0.0178585	0.0321025	0.578008
		rs392794	5	490089	T	C	82.6446	0.06	0.0066	9.51e-20	-0.0515483	0.037218	0.166041
		rs4273712	6	490089	G	A	76.43	0.0577	0.0066	2.98e-18	-0.0307685	0.0359179	0.391647
		rs4517619	12	490089	G	T	31.8418	0.0395	0.007	2.05e-08	0.0152826	0.0361741	0.672679
		rs4632135	16	490089	C	T	29.9612	0.0832	0.0152	4.76e-08	-0.0414472	0.106794	0.697938
		rs4731701	7	490089	T	C	55.4452	-0.0484	0.0065	1.31e-13	0.00786896	0.0322507	0.807236
		rs4854343	2	490089	A	G	57.1602	0.0688	0.0091	5.22e-14	0.0338671	0.0421964	0.422203
		rs4901812	14	490089	A	G	37.0826	-0.0408	0.0067	1.09e-09	-0.0378057	0.0370963	0.308144
		rs5215	11	490089	T	C	94.7581	-0.0623	0.0064	2.41e-22	0.0481404	0.0339362	0.156029
		rs543159	6	490089	A	C	31.36	-0.0364	0.0065	2.39e-08	0.0463109	0.0320938	0.149024
		rs56094641	16	490089	G	A	285.561	0.1166	0.0069	2.23e-64	0.0179381	0.0327261	0.583604
		rs576674	13	490089	A	G	77.6723	-0.0802	0.0091	1.72e-18	0.068493	0.0428685	0.110099
		rs62262091	3	490089	T	C	35.0336	0.0876	0.0148	2.95e-09	-0.103473	0.0581407	0.0751242
		rs633715	1	490089	C	T	42.8588	0.0491	0.0075	5.66e-11	0.0302382	0.0398369	0.447823
		rs6453133	5	490089	G	A	45.4069	-0.0438	0.0065	1.56e-11	0.00548493	0.0355898	0.877519
		rs6554060	4	490089	G	A	30.7521	0.0366	0.0066	3.59e-08	0.0152826	0.0356144	0.667841
		rs6567160	18	490089	C	T	106.687	0.0785	0.0076	4.88e-25	0.00985132	0.0377013	0.793862
		rs6813195	4	490089	T	C	88.2461	-0.062	0.0066	4.38e-21	-0.0187752	0.0371055	0.612861
		rs6853272	4	490089	T	C	48.5931	-0.0718	0.0103	3.84e-12	0.0273712	0.100213	0.784755
		rs6919504	6	490089	G	A	31.704	0.0625	0.0111	1.68e-08	0.088194	0.0891073	0.322296
		rs6985028	8	490089	A	G	31.2374	-0.0408	0.0073	2.82e-08	-0.0484091	0.0320656	0.131122
		rs7132908	12	490089	A	G	35.6373	0.0394	0.0066	2.63e-09	0.0222506	0.0334194	0.505541
		rs7141	17	490089	A	G	30.1654	-0.0357	0.0065	3.75e-08	0.0128826	0.0340228	0.704949
		rs7172432	15	490089	G	A	91.9164	-0.0604	0.0063	8.28e-22	-0.0339705	0.0328153	0.300574
		rs7250869	19	490089	C	T	56.3654	-0.0488	0.0065	5.17e-14	-0.0401818	0.0338708	0.235494
		rs72906810	1	490089	G	A	49.9074	-0.0876	0.0124	1.97e-12	0.122925	0.0543614	0.0237432
		rs72964564	3	490089	C	A	93.1967	-0.1004	0.0104	3.96e-22	0.075293	0.0392769	0.0552408
		rs73221113	4	490089	A	G	34.0035	0.0933	0.016	6.13e-09	0.0825012	0.0818315	0.313366
		rs755249	1	490089	T	C	64.208	0.0617	0.0077	1.45e-15	0.00488803	0.0374646	0.896194
		rs7778167	7	490089	A	G	48.4891	0.0571	0.0082	4.22e-12	-0.0360418	0.0443021	0.415905
		rs8043085	15	490089	T	G	45.1663	0.0457	0.0068	1.84e-11	0.10472	0.0379775	0.00582573
		rs860262	7	490089	A	C	96.5017	-0.0668	0.0068	9.18e-23	-0.0340149	0.0321576	0.290167
		rs9368222	6	490089	A	C	552.25	0.1551	0.0066	2.04e-122	-0.0170444	0.0361253	0.63706
		rs9562987	13	490089	A	G	35.8263	-0.0413	0.0069	2.31e-09	0.000499875	0.0369151	0.989196
		rs972119	6	490089	G	A	39.4859	-0.0465	0.0074	4.38e-10	0.0497421	0.0403877	0.218093
		rs9873519	3	490089	T	C	32.9299	0.0373	0.0065	7.63e-09	-0.0669107	0.0324983	0.0395039

## Sheet: Table S4
Table S4. Characteristics of the SNPs used as IVs in the causal association of T2D with PSC.
								T2D			PSC
Exposure	Outcome	snp	Chr	Samplesize	Effect Allele	Other Allele	F - statistic	Beta	SE	p	Beta	SE	p
T2D	PSC	rs10062657	5	490089	A	C	30.9136	-0.0417	0.0075	2.59197e-08	-0.0129162	0.05	0.784547
		rs10169613	2	490089	T	C	37.5399	-0.0386	0.0063	1.16201e-09	0.130151	0.036	0.000229435
		rs10173251	2	490089	G	C	56.7297	-0.1062	0.0141	5.86003e-14	0.0178399	0.045	0.676477
		rs10201401	2	490089	A	G	31.5095	0.0421	0.0075	1.75501e-08	-0.121332	0.045	0.00520092
		rs10268294	7	490089	A	C	31.4153	0.0454	0.0081	2.53898e-08	-0.0276152	0.042	0.503837
		rs10408179	19	490089	C	T	101.498	-0.0675	0.0067	1.33107e-23	0.0563803	0.034	0.0911381
		rs1046316	4	490089	G	A	131.854	0.0999	0.0087	1.62817e-30	-0.0573251	0.037	0.113231
		rs10900325	1	490089	C	T	46.1405	-0.0557	0.0082	8.75185e-12	0.0676586	0.048	0.145423
		rs10938398	4	490089	A	G	57.0606	0.0491	0.0065	5.39014e-14	0.0256677	0.032	0.415537
		rs10965250	9	490089	A	G	507.175	-0.1644	0.0073	7.72681e-114	0.0898407	0.073	0.20421
		rs1117610	7	490089	T	A	36.699	0.0418	0.0069	1.66299e-09	0.0554347	0.036	0.120289
		rs112108223	12	490089	A	G	47.5859	-0.2373	0.0344	5.52077e-12	-0.0198026	0.135	0.876542
		rs11257655	10	490089	T	C	246.809	0.1084	0.0069	2.36211e-55	-0.0198026	0.043	0.638216
		rs1127215	1	490089	T	C	40.4959	-0.042	0.0066	2.537e-10	0.0237165	0.031	0.443489
		rs1128249	2	490089	T	G	101.544	-0.0786	0.0078	9.29822e-24	0.001998	0.03	0.934574
		rs114322470	10	490089	G	T	57.4272	-0.2281	0.0301	3.23296e-14	0.00598207	0.13	0.961526
		rs11471522	20	490089	G	T	42.9287	-0.0819	0.0125	6.40914e-11	0.0148886	0.034	0.663734
		rs115018313	6	490089	C	T	142.391	0.284	0.0238	7.30466e-33	-0.237441	0.194	0.181682
		rs11514706	7	490089	C	A	91.0055	0.0601	0.0063	8.5487e-22	0.0207825	0.035	0.552772
		rs11651052	17	490089	G	A	196	-0.091	0.0065	5.34687e-44	-0.00399202	0.035	0.917173
		rs116947250	5	490089	A	T	30.0021	0.0849	0.0155	3.926e-08	0.0266419	0.202	0.883473
		rs117430555	15	490089	T	G	33.7882	0.1366	0.0235	5.96101e-09	0.064851	0.083	0.418558
		rs11802899	1	490089	A	C	41.6612	-0.0497	0.0077	1.088e-10	0.0217615	0.045	0.631169
		rs11819995	11	490089	T	C	40.9933	0.0493	0.0077	1.265e-10	-0.00498754	0.038	0.884054
		rs11846158	14	490089	G	A	29.6064	0.037	0.0068	4.88596e-08	0.0227395	0.036	0.52265
		rs12108088	3	490089	A	G	31.5325	-0.0365	0.0065	2.21202e-08	-0.0256677	0.03	0.382981
		rs1215468	13	490089	G	A	117.833	-0.0749	0.0069	3.91291e-27	0.0256677	0.039	0.507331
		rs12441261	15	490089	A	C	34.5553	-0.0435	0.0074	4.50298e-09	0.0554347	0.044	0.19975
		rs12453376	17	490089	G	A	58.442	0.0581	0.0076	2.33292e-14	0.0276152	0.039	0.478833
		rs12546365	8	490089	C	T	34.3576	-0.0381	0.0065	4.65704e-09	-0.0139029	0.031	0.662441
		rs12578595	12	490089	T	C	95.9326	-0.0715	0.0073	1.72584e-22	0.0178399	0.037	0.620076
		rs1260326	2	490089	C	T	123.071	0.071	0.0064	6.44021e-29	0.0148886	0.03	0.624708
		rs12625671	20	490089	C	T	55.2675	0.0565	0.0076	1.0539e-13	0.0129162	0.048	0.790457
		rs12698897	7	490089	A	T	68.1206	0.0586	0.0071	1.2331e-16	-0.0119286	0.035	0.726332
		rs12763565	10	490089	G	T	38.9376	0.0624	0.01	4.49997e-10	0.0314987	0.041	0.430233
		rs12910361	15	490089	G	A	111.207	0.0696	0.0066	3.87525e-26	-0.00895974	0.034	0.785077
		rs13073970	3	490089	T	G	38.9064	-0.0499	0.008	4.99103e-10	0.0158733	0.037	0.654
		rs13086642	3	490089	A	G	35.1731	-0.0599	0.0101	3.53704e-09	0.00697561	0.064	0.915444
		rs13162708	5	490089	T	C	52.9984	0.0546	0.0075	4.28253e-13	0.0178399	0.043	0.675892
		rs13266634	8	490089	T	C	262.44	-0.1053	0.0065	1.96698e-59	0.0217615	0.032	0.49698
		rs13292347	9	490089	C	T	35.5099	-0.0727	0.0122	2.56502e-09	0.0109399	0.061	0.850635
		rs139722172	7	490089	G	C	50.1417	-0.0786	0.0111	1.81719e-12	0.0401818	0.037	0.265152
		rs142682088	22	490089	A	G	33.8756	-0.1263	0.0217	6.02005e-09	-0.375693	0.115	0.000522541
		rs143708136	16	490089	T	C	30.5388	0.2321	0.042	3.2e-08	-0.0266419	0.128	0.825586
		rs149336329	15	490089	T	G	51.5873	-0.1063	0.0148	7.97444e-13	0.0998453	0.076	0.175758
		rs1515104	2	490089	A	T	93.4444	0.0754	0.0078	6.5675e-22	-0.0497421	0.032	0.113629
		rs1567353	9	490089	G	C	38.44	0.0403	0.0065	7.24703e-10	0.0237165	0.038	0.526323
		rs1574285	9	490089	T	G	106.45	-0.065	0.0063	1.17301e-24	-0.0667236	0.059	0.249795
		rs16858462	2	490089	C	G	30.3321	0.0738	0.0134	3.57998e-08	0.0109399	0.141	0.933808
		rs17036160	3	490089	T	C	95.0625	-0.1092	0.0112	1.73301e-22	0.0158733	0.045	0.723559
		rs1707498	12	490089	A	C	62.7365	-0.0499	0.0063	1.47197e-15	0.0227395	0.032	0.477724
		rs17101591	10	490089	T	C	35.8948	-0.0683	0.0114	2.41301e-09	-0.102557	0.14	0.433011
		rs17168486	7	490089	T	C	77.7378	0.0626	0.0071	1.5729e-18	-0.001998	0.039	0.957762
		rs17496664	6	490089	T	C	30.3147	-0.0468	0.0085	3.66404e-08	0.0544882	0.03	0.0702846
		rs1776899	6	490089	A	G	56.1251	0.0899	0.012	7.6366e-14	0.194744	0.211	0.308332
		rs1794138	11	490089	G	T	33.1363	-0.0449	0.0078	6.93298e-09	0.0880109	0.03	0.00301023
		rs1861410	2	490089	T	C	33.7852	-0.0372	0.0064	4.66896e-09	0.0266419	0.035	0.445012
		rs192749	13	490089	A	T	32.6343	0.0497	0.0087	1.37e-08	-0.0227395	0.041	0.563761
		rs1966265	5	490089	A	G	46.7615	-0.0465	0.0068	6.92468e-12	0.0592119	0.04	0.131946
		rs1977832	10	490089	T	G	295.84	-0.1118	0.0065	2.73401e-65	0.0834216	0.029	0.00383919
		rs2010825	7	490089	C	T	42.5601	0.0411	0.0063	8.62184e-11	-0.0217615	0.035	0.532471
		rs2034761	2	490089	G	T	35.4308	-0.0375	0.0063	3.28897e-09	-0.0392207	0.035	0.260702
		rs2115107	19	490089	A	G	48.1422	0.0451	0.0065	4.69786e-12	0.0563803	0.034	0.0917487
		rs2270162	7	490089	G	C	40.745	0.0683	0.0107	2.09701e-10	-0.143234	0.091	0.102569
		rs2382249	2	490089	G	A	32.1572	-0.0465	0.0082	1.28499e-08	-0.0629748	0.047	0.171541
		rs2578011	3	490089	T	C	87.7007	-0.0693	0.0074	1.05999e-20	0.001998	0.049	0.96118
		rs2583938	12	490089	A	T	80.7664	0.0692	0.0077	2.96415e-19	-0.00895974	0.044	0.829711
		rs2648731	5	490089	A	G	80.7502	0.0647	0.0072	3.46897e-19	-0.00399202	0.042	0.917169
		rs2706710	17	490089	T	C	31.6406	0.0495	0.0088	1.962e-08	-0.00895974	0.045	0.833374
		rs2796441	9	490089	A	G	116.16	-0.0679	0.0063	1.10892e-26	-0.0372958	0.035	0.274645
		rs2815625	10	490089	A	C	30.5125	0.0348	0.0063	3.50098e-08	-0.0178399	0.031	0.56139
		rs3110641	17	490089	G	A	68.9823	0.0598	0.0072	1.33506e-16	-0.00598207	0.04	0.869551
		rs340874	1	490089	C	T	72.1151	0.0535	0.0063	3.51075e-17	0.0207825	0.034	0.537528
		rs34872471	10	490089	C	T	1066.63	0.2972	0.0091	1e-200	-0.0953102	0.033	0.00349068
		rs35352848	3	490089	C	T	127.574	-0.0881	0.0078	1.36207e-29	-0.00399202	0.037	0.912879
		rs35385487	4	490089	G	A	72.9201	-0.076	0.0089	1.47096e-17	0.123986	0.088	0.141083
		rs35473599	7	490089	A	G	35.3577	0.0553	0.0093	2.66502e-09	0.0516432	0.039	0.180176
		rs3743140	15	490089	A	G	57.7229	0.0623	0.0082	3.83972e-14	0.0198026	0.055	0.708202
		rs3764002	12	490089	T	C	53.4024	-0.0475	0.0065	3.89493e-13	0.0246926	0.039	0.516044
		rs3887925	3	490089	T	C	70.7735	0.053	0.0063	3.29989e-17	-0.00299551	0.034	0.933355
		rs3918296	11	490089	G	C	49.6689	-0.1776	0.0252	1.741e-12	-0.0704585	0.098	0.453622
		rs39254	7	490089	T	G	35.8211	0.0401	0.0067	2.58399e-09	0.00895974	0.059	0.880125
		rs392794	5	490089	T	C	82.6446	0.06	0.0066	9.51262e-20	0.0237165	0.036	0.510252
		rs4273712	6	490089	G	A	76.43	0.0577	0.0066	2.98195e-18	0.0685928	0.039	0.0681083
		rs429358	19	490089	C	T	64.5228	-0.0739	0.0092	1.024e-15	0.0861777	0.048	0.0660465
		rs4517619	12	490089	G	T	31.8418	0.0395	0.007	2.053e-08	0.0198026	0.033	0.54085
		rs4632135	16	490089	C	T	29.9612	0.0832	0.0152	4.76398e-08	0.0276152	0.104	0.781487
		rs4731701	7	490089	T	C	55.4452	-0.0484	0.0065	1.3119e-13	0.00399202	0.03	0.90355
		rs4854343	2	490089	A	G	57.1602	0.0688	0.0091	5.22156e-14	-0.0207825	0.039	0.584976
		rs4901812	14	490089	A	G	37.0826	-0.0408	0.0067	1.085e-09	-0.0266419	0.035	0.441524
		rs4930045	11	490089	C	T	79.8648	-0.0706	0.0079	2.75994e-19	-0.0620354	0.035	0.0686452
		rs5215	11	490089	T	C	94.7581	-0.0623	0.0064	2.40824e-22	-0.0207825	0.031	0.496368
		rs543159	6	490089	A	C	31.36	-0.0364	0.0065	2.38798e-08	0.0430595	0.03	0.147969
		rs554833	9	490089	T	C	47.9124	0.0443	0.0064	4.18794e-12	-0.0629748	0.031	0.0396415
		rs56094641	16	490089	G	A	285.561	0.1166	0.0069	2.22895e-64	0.0334348	0.03	0.250049
		rs56218782	4	490089	C	T	32.8936	-0.039	0.0068	1.109e-08	0.0685928	0.033	0.0327484
		rs56348580	12	490089	C	G	46.0355	-0.0631	0.0093	1.40896e-11	-0.0198026	0.038	0.600499
		rs576674	13	490089	A	G	77.6723	-0.0802	0.0091	1.72108e-18	0.0217615	0.042	0.595906
		rs58090211	11	490089	A	C	35.2103	-0.0807	0.0136	2.60597e-09	0.0168571	0.136	0.89583
		rs62262091	3	490089	T	C	35.0336	0.0876	0.0148	2.94802e-09	-0.0898407	0.062	0.135452
		rs62319060	4	490089	C	T	31.598	0.0371	0.0066	1.952e-08	0.00498754	0.037	0.898573
		rs62405419	6	490089	T	G	47.4755	0.0565	0.0082	4.60363e-12	-0.0372958	0.048	0.425334
		rs633715	1	490089	C	T	42.8588	0.0491	0.0075	5.66239e-11	0.0148886	0.039	0.687746
		rs6438138	3	490089	T	A	37.4471	0.041	0.0067	9.50911e-10	-0.0382587	0.036	0.28183
		rs6453133	5	490089	G	A	45.4069	-0.0438	0.0065	1.56495e-11	0.00796817	0.034	0.802156
		rs6496742	15	490089	T	C	75.4564	0.0582	0.0067	5.76235e-18	-0.0178399	0.036	0.610593
		rs6554060	4	490089	G	A	30.7521	0.0366	0.0066	3.58798e-08	0.0009995	0.034	0.969458
		rs6567160	18	490089	C	T	106.687	0.0785	0.0076	4.87753e-25	0.0629748	0.035	0.0660876
		rs6853272	4	490089	T	C	48.5931	-0.0718	0.0103	3.84326e-12	-0.0207825	0.083	0.794092
		rs6878122	5	490089	A	G	35.3508	-0.0547	0.0092	2.46099e-09	-0.0009995	0.038	0.983303
		rs6885132	5	490089	G	C	34.0025	-0.0449	0.0077	5.17798e-09	0.0544882	0.058	0.330794
		rs6919504	6	490089	G	A	31.704	0.0625	0.0111	1.679e-08	-0.0998453	0.08	0.192258
		rs6985028	8	490089	A	G	31.2374	-0.0408	0.0073	2.81501e-08	0.0217615	0.035	0.517421
		rs7030811	9	490089	A	T	39.0832	-0.0944	0.0151	4.08799e-10	-0.0372958	0.084	0.644879
		rs7132351	12	490089	A	G	63.5956	0.063	0.0079	1.77705e-15	-0.0401818	0.043	0.342477
		rs7132908	12	490089	A	G	35.6373	0.0394	0.0066	2.63003e-09	0.0168571	0.036	0.623314
		rs7141	17	490089	A	G	30.1654	-0.0357	0.0065	3.75301e-08	0.0889262	0.037	0.0143771
		rs71424153	2	490089	C	G	37.5594	-0.0429	0.007	9.22805e-10	0.0217615	0.034	0.518496
		rs7172432	15	490089	G	A	91.9164	-0.0604	0.0063	8.27752e-22	0.0148886	0.032	0.630028
		rs7250869	19	490089	C	T	56.3654	-0.0488	0.0065	5.16892e-14	-0.00498754	0.037	0.892031
		rs72640313	13	490089	A	G	42.805	-0.0615	0.0094	6.62064e-11	-0.0198026	0.049	0.68487
		rs72802365	16	490089	C	G	64	-0.1168	0.0146	1.21395e-15	-0.0178399	0.056	0.746787
		rs72830608	6	490089	T	G	39.1843	0.0482	0.0077	3.26701e-10	0.00796817	0.037	0.835088
		rs72906810	1	490089	G	A	49.9074	-0.0876	0.0124	1.96517e-12	-0.118672	0.052	0.020166
		rs72951548	6	490089	T	C	64.6169	-0.0627	0.0078	1.24108e-15	0.0334348	0.044	0.434407
		rs72964564	3	490089	C	A	93.1967	-0.1004	0.0104	3.96369e-22	0.0158733	0.041	0.694161
		rs73221113	4	490089	A	G	34.0035	0.0933	0.016	6.12802e-09	0.193097	0.085	0.0185451
		rs755249	1	490089	T	C	64.208	0.0617	0.0077	1.45312e-15	-0.0109399	0.037	0.766143
		rs75872811	10	490089	G	A	50.8006	-0.0727	0.0102	1.03395e-12	-0.0009995	0.068	0.986842
		rs76177300	5	490089	A	G	49	0.1309	0.0187	2.59298e-12	-0.207014	0.085	0.0114338
		rs77464186	11	490089	C	A	105.678	-0.1028	0.01	5.67153e-25	0.0266419	0.048	0.576758
		rs7778167	7	490089	A	G	48.4891	0.0571	0.0082	4.22377e-12	-0.0667236	0.039	0.0790151
		rs8043085	15	490089	T	G	45.1663	0.0457	0.0068	1.83612e-11	-0.0129162	0.042	0.750976
		rs8100562	19	490089	T	C	40.3514	0.0559	0.0088	1.893e-10	0.0237165	0.043	0.572747
		rs860262	7	490089	A	C	96.5017	-0.0668	0.0068	9.18121e-23	0.0217615	0.03	0.456983
		rs9368222	6	490089	A	C	552.25	0.1551	0.0066	2.04174e-122	-0.00498754	0.034	0.878829
		rs9562987	13	490089	A	G	35.8263	-0.0413	0.0069	2.30701e-09	0.0207825	0.031	0.510176
		rs972119	6	490089	G	A	39.4859	-0.0465	0.0074	4.37502e-10	0.00796817	0.038	0.819868
		rs9873519	3	490089	T	C	32.9299	0.0373	0.0065	7.62606e-09	0	0.031	0.995558

## Sheet: Table S5
Table S5. Characteristics of the SNPs used as IVs in the causal association of AIH with T2D.
								AIH			T2D
Exposure	Outcome	snp	Chr	Samplesize	Effect Allele	Other Allele	F - statistic	Beta	SE	p	Beta	SE	p
AIH	T2D	rs11139219	9	485234	T	C	24.4989	0.2752	0.0556	7.43704e-07	0.017	0.0069	0.0134499
		rs115487918	19	485234	T	G	22.27	0.4889	0.1036	2.37799e-06	0.0123	0.0134	0.3584
		rs143112167	19	485234	A	G	23.4456	1.2294	0.2539	1.28201e-06	-0.1038	0.0385	0.00696498
		rs1570330	1	485234	C	T	24.6504	0.2547	0.0513	7.03105e-07	0.0025	0.0072	0.7248
		rs1794514	6	485234	C	G	56.3174	0.5013	0.0668	6.08836e-14	0.0184	0.01	0.06699
		rs192033796	3	485234	T	C	22.3514	0.7536	0.1594	2.28402e-06	-0.0088	0.031	0.7756
		rs532543688	17	485234	A	G	21.8659	0.9745	0.2084	2.93799e-06	0.0204	0.0253	0.42
		rs57629035	19	485234	T	C	23.1349	0.2631	0.0547	1.50401e-06	0.0069	0.0073	0.3411
		rs67967502	13	485234	G	A	26.0747	0.2497	0.0489	3.26002e-07	0.0105	0.0063	0.0973397
		rs7552246	1	485234	C	T	21.3885	0.2576	0.0557	3.679e-06	-0.005	0.0078	0.5203
		rs77430417	4	485234	C	G	22.6459	0.8818	0.1853	1.952e-06	-0.0224	0.029	0.4403
		rs78388701	8	485234	C	T	21.5077	0.4633	0.0999	3.52899e-06	0.0141	0.0163	0.3864
		rs78753170	4	485234	A	G	24.2367	0.2944	0.0598	8.56308e-07	0.0038	0.0071	0.5921

## Sheet: Table S6
Table S6. Characteristics of the SNPs used as IVs in the causal association of PBC with T2D.
								PBC			T2D
Exposure	Outcome	snp	Chr	Samplesize	Effect Allele	Other Allele	F - statistic	Beta	SE	p	Beta	SE	p
PBC	T2D	rs10488631	7	13239	C	T	97.6156	0.459827	0.0465409	5.07925e-23	-0.0041	0.0127	0.744099
		rs11065987	12	13239	G	A	30.5836	0.179735	0.0325004	3.19808e-08	0.017	0.0087	0.0500403
		rs12924729	16	13239	A	G	58.1859	-0.271809	0.0356332	2.38506e-14	-0.0147	0.0073	0.0440504
		rs1372072	3	13239	A	G	30.1555	0.179985	0.0327758	3.98731e-08	0.0053	0.0063	0.4045
		rs17641524	1	13239	T	C	46.3024	0.255185	0.0375019	1.01344e-11	0.0226	0.0093	0.0152198
		rs1800693	12	13239	C	T	36.1412	0.194799	0.032403	1.83514e-09	-0.0058	0.007	0.4111
		rs2069235	22	13239	A	G	44.7539	0.237362	0.035481	2.23409e-11	0.0033	0.0075	0.661301
		rs2293370	3	13239	A	G	61.5765	-0.34814	0.0443656	4.25893e-15	0.0022	0.0076	0.769699
		rs2297067	14	13239	T	C	78.9598	0.324038	0.0364664	6.3387e-19	0.0177	0.0073	0.0149101
		rs2304256	19	13239	A	C	41.7272	-0.241435	0.0373758	1.04937e-10	-0.0057	0.0067	0.3964
		rs35464393	6	13239	C	T	52.7171	0.388018	0.0534412	3.85212e-13	0.0861	0.0152	1.60801e-08
		rs3745516	19	13239	G	A	86.7757	-0.332392	0.0356822	1.21535e-20	0.0028	0.0082	0.7274
		rs3771317	2	13239	C	T	58.2377	0.344157	0.0450977	2.32274e-14	-0.004	0.0076	0.5943
		rs4780355	16	13239	C	T	45.2454	-0.245134	0.0364432	1.7386e-11	-0.0083	0.0072	0.2513
		rs485499	3	13239	C	T	100.128	-0.345311	0.034509	1.42824e-23	0.0064	0.0077	0.4087
		rs4938573	11	13239	T	C	55.0941	0.332261	0.0447638	1.14895e-13	0.0057	0.009	0.522801
		rs510372	11	13239	T	C	36.3101	-0.205672	0.034132	1.68291e-09	-0.0037	0.0067	0.582801
		rs6679356	1	13239	T	C	119.666	-0.416998	0.0381197	7.48859e-28	0.0158	0.0117	0.1778
		rs7665090	4	13239	G	A	37.7093	0.198939	0.0323963	8.21089e-10	-0.0117	0.0062	0.061
		rs7774434	6	13239	C	T	250.184	0.51802	0.0327504	2.36755e-56	0.0298	0.0066	6.57204e-06
		rs860413	5	13239	C	A	43.2875	-0.247949	0.0376861	4.72607e-11	-0.0027	0.0073	0.715899
		rs911263	14	13239	T	C	35.7463	0.218529	0.0365505	2.2475e-09	0.0052	0.0078	0.5083
		rs928976	6	13239	T	C	153.049	0.422912	0.0341849	3.7368e-35	0.0086	0.0067	0.1945
		rs9303277	17	13239	T	C	44.4802	0.215434	0.0323021	2.56921e-11	-0.0166	0.0064	0.00949096
		rs9591325	13	13239	C	T	41.6846	-0.48988	0.0758756	1.07256e-10	-0.0617	0.0173	0.0003764

## Sheet: Table S7
Table S7. Characteristics of the SNPs used as IVs in the causal association of PSC with T2D.
								PSC			T2D
Exposure	Outcome	snp	Chr	Samplesize	Effect Allele	Other Allele	F - statistic	Beta	SE	p	Beta	SE	p
PSC	T2D	rs10909839	1	14890	A	G	30.082	-0.18648	0.034	3.16424e-08	0.0077	0.0065	0.2309
		rs114581973	6	14890	T	C	27.4238	-0.534151	0.102	3.40173e-08	0.0135	0.0206	0.5106
		rs13119723	4	14890	G	A	37.8756	-0.27079	0.044	2.2205e-10	0.0107	0.012	0.3713
		rs139010734	6	14890	T	C	574.41	3.35536	0.14	1.98153e-154	-0.0254	0.1712	0.8819
		rs145832854	22	14890	A	G	27.5257	-0.624333	0.119	2.58416e-08	-0.0156	0.031	0.6153
		rs231389	2	14890	T	C	32.8078	-0.206201	0.036	4.42038e-09	-0.0038	0.0092	0.6811
		rs3131781	6	14890	G	A	835.569	1.06953	0.037	1e-200	0.0543	0.0135	5.74196e-05
		rs313839	19	14890	G	C	29.9587	-0.279146	0.051	2.11865e-08	-0.0247	0.0084	0.00342003
		rs3184504	12	14890	C	T	38.6387	-0.18648	0.03	5.04696e-10	-0.0246	0.0086	0.00423799
		rs34645399	6	14890	G	A	252.396	0.746688	0.047	1.63493e-59	-0.0611	0.0167	0.000254701
		rs41316239	6	14890	A	G	39.8513	-0.568151	0.09	4.96707e-11	0.0533	0.0208	0.01031
		rs4147359	10	14890	A	G	52.1876	0.216723	0.03	4.05602e-13	0.0054	0.0066	0.4093
		rs4817988	21	14890	A	G	58.9566	-0.314811	0.041	4.19856e-15	-0.0045	0.0075	0.5482
		rs725613	16	14890	G	T	36.0113	-0.198031	0.033	5.49756e-10	-0.0109	0.0071	0.1245
		rs72837826	2	14890	T	G	35.4844	0.303801	0.051	1.26133e-09	-0.046	0.014	0.000983196
		rs79940565	11	14890	C	T	27.3214	0.76314	0.146	2.00175e-08	-0.0036	0.0407	0.9295
		rs80060485	3	14890	C	T	31.0923	0.345715	0.062	8.54103e-09	0.0134	0.0105	0.2013
		rs9858213	3	14890	T	G	83.7367	0.283674	0.031	2.42661e-20	-0.0203	0.0087	0.0204602
